# Supplementary material for: Effects of Long-Term Low-Protein Diets Supplemented with Sodium Dichloroacetate and Glucose on Metabolic Biomarkers and Intestinal Microbiota of Finishing Pigs
Source: Animals (Basel). 2022 Sep 21;12(19):2522. doi: 10.3390/ani12192522 (PMC9558518; doi:10.3390/ani12192522)
Supplement: Supplementary file 1 [file animals-12-02522-s001.zip]

Archive with 1 entries (1 files):
- animals-1907839-supplementary.pdf
